# Supplementary material for: Changes in the Dissolved Organic Matter Characteristics Released from Sediment According to Precipitation in the Namhan River with Weirs: A Laboratory Experiment
Source: Int J Environ Res Public Health. 2022 Apr 19;19(9):4958. doi: 10.3390/ijerph19094958 (PMC9101428; doi:10.3390/ijerph19094958)
Supplement: Supplementary file 1 [file ijerph-19-04958-s001.zip]

Archive with 1 entries (1 files):
- ijerph-1650043-supplementary.pdf
